# Supplementary material for: 3-(p-Anis­yl)sydnone
Source: Acta Crystallogr Sect E Struct Rep Online. 2010 Nov 20;66(Pt 12):o3252. doi: 10.1107/S1600536810047422 (PMC3011535; doi:10.1107/S1600536810047422)
Supplement: Supplementary file 2 [file e-66-o3252-Isup2.hkl]

# 
# h,k,l, Fc-squared, Fo-squared, sigma(Fo-squared) and status flag 
# 
data_I
_shelx_title ' bk56m in P2(1)2(1)2(1) (100K)' 
_shelx_refln_list_code          4 
_shelx_F_calc_maximum      182.11 
_exptl_crystal_F_000       400.00 
_reflns_d_resolution_high  0.6581 
 
loop_ 
 _symmetry_equiv_pos_as_xyz 
 'x, y, z' 
 '-x+1/2, -y, z+1/2' 
 '-x, y+1/2, -z+1/2' 
 'x+1/2, -y+1/2, -z' 
 
_cell_length_a     7.0505 
_cell_length_b     9.8220 
_cell_length_c    12.0934 
_cell_angle_alpha  90.000 
_cell_angle_beta   90.000 
_cell_angle_gamma  90.000 
 
_shelx_F_squared_multiplier     1.000 
 
loop_ 
 _refln_index_h 
 _refln_index_k 
 _refln_index_l 
 _refln_F_squared_calc 
 _refln_F_squared_meas 
 _refln_F_squared_sigma 
 _refln_observed_status 
   4   0   0    11166.40    11877.27    111.73 o 
   6   0   0       20.08       22.43      1.95 o 
   8   0   0       63.23       73.12      3.37 o 
   2   1   0    33164.83    30889.02    264.53 o 
   3   1   0       21.52       25.50      1.26 o 
   4   1   0      399.61      421.35      6.41 o 
   5   1   0       30.11       25.49      1.42 o 
   6   1   0      873.92      940.00      9.33 o 
   7   1   0       82.11       86.17      2.38 o 
   8   1   0      144.28      145.20      4.14 o 
   9   1   0        4.18        3.91      1.44 o 
  10   1   0        1.27        1.22      2.30 o 
   0   2   0     2238.09     2201.01     19.58 o 
   1   2   0       21.31       22.50      1.06 o 
   2   2   0     2487.93     2645.01     27.28 o 
   3   2   0       85.63       92.03      2.04 o 
   4   2   0      453.42      503.75      5.75 o 
   5   2   0      132.30      143.06      2.65 o 
   6   2   0     1034.21     1068.78      8.44 o 
   7   2   0        0.16        0.26      0.83 o 
   8   2   0       99.82      103.12      4.22 o 
   9   2   0       68.68       72.23      3.92 o 
  10   2   0       50.30       53.33      7.36 o 
   1   3   0      856.48      895.36      6.81 o 
   2   3   0     1111.35     1078.89      8.18 o 
   3   3   0        4.94        4.54      0.87 o 
   4   3   0     1409.59     1451.65     14.95 o 
   5   3   0      438.74      458.91      5.37 o 
   6   3   0        5.76        3.38      1.03 o 
   7   3   0       42.81       47.58      4.16 o 
   8   3   0      182.74      180.37      7.04 o 
   9   3   0       16.33       18.00      2.49 o 
  10   3   0       16.70       14.90      4.37 o 
   0   4   0      181.34      150.75      2.70 o 
   1   4   0      564.70      615.54      4.36 o 
   2   4   0        0.30       -0.31      0.48 o 
   3   4   0     1762.87     1907.24     12.23 o 
   4   4   0       52.46       52.32      2.31 o 
   5   4   0        4.45        4.61      1.98 o 
   6   4   0        0.37       -0.20      0.83 o 
   7   4   0      235.01      235.92      8.02 o 
   8   4   0        8.25        8.69      2.32 o 
   9   4   0        0.59        2.41      1.73 o 
  10   4   0        6.49        6.03      1.93 o 
   1   5   0     1458.49     1536.05      8.27 o 
   2   5   0      286.21      318.73      4.28 o 
   3   5   0      441.35      490.61      5.16 o 
   4   5   0      657.72      652.19     15.84 o 
   5   5   0      369.41      369.86     12.63 o 
   6   5   0       28.57       30.34      4.44 o 
   7   5   0       26.32       24.23      3.25 o 
   8   5   0      123.21      139.84      6.62 o 
   9   5   0        7.26        4.57      3.71 o 
  10   5   0       39.47       46.84      4.22 o 
   0   6   0      158.90      192.25      7.43 o 
   1   6   0      710.51      745.63      5.52 o 
   2   6   0      302.81      328.00      4.72 o 
   3   6   0      129.97      146.67      4.44 o 
   4   6   0        0.00        4.32      1.48 o 
   5   6   0      120.48      136.95     18.53 o 
   6   6   0      252.97      243.09      7.92 o 
   7   6   0        0.35       -0.29      1.22 o 
   8   6   0       34.98       33.96      5.25 o 
   9   6   0        0.29        1.58      1.79 o 
   1   7   0        1.69        4.24      0.63 o 
   2   7   0      272.67      255.40      6.57 o 
   3   7   0       49.61       44.01      3.93 o 
   4   7   0        1.68        4.61      1.75 o 
   5   7   0       25.21       31.73      3.90 o 
   6   7   0       12.53        8.46      2.16 o 
   7   7   0        2.45        1.78      1.49 o 
   8   7   0        4.04        2.31      1.63 o 
   9   7   0        0.85        0.88      2.84 o 
   0   8   0      637.00      655.54      8.26 o 
   1   8   0       91.47       93.87      2.31 o 
   2   8   0       48.03       55.36      5.19 o 
   3   8   0       55.19       52.94      4.33 o 
   4   8   0       68.35       63.38     11.71 o 
   5   8   0        2.91        1.94      1.25 o 
   6   8   0       38.26       40.01      4.22 o 
   7   8   0        0.36        0.15      1.45 o 
   8   8   0        8.02        7.91      2.42 o 
   9   8   0        7.02        3.40      2.19 o 
   1   9   0      147.43      131.12      2.59 o 
   2   9   0        5.28        1.66      1.05 o 
   3   9   0       79.19       60.05      5.20 o 
   4   9   0       27.22       28.60      3.32 o 
   5   9   0        0.86        0.64      1.11 o 
   6   9   0       14.31       14.86      4.13 o 
   7   9   0        4.47        2.95      1.81 o 
   8   9   0        4.86        5.71      2.39 o 
   0  10   0      645.03      627.16     11.17 o 
   1  10   0      101.18       90.04      3.40 o 
   2  10   0        0.09        0.02      1.37 o 
   3  10   0       40.32       40.93      3.84 o 
   4  10   0      200.46      204.98      7.42 o 
   5  10   0        2.72        4.11      1.85 o 
   6  10   0        6.05        3.14      1.86 o 
   7  10   0        2.11        4.83      2.30 o 
   1  11   0       65.91       57.28      3.44 o 
   2  11   0      479.94      468.06     11.16 o 
   3  11   0       11.81       11.50      3.50 o 
   4  11   0       30.78       31.52      3.11 o 
   5  11   0       66.75       73.01      5.29 o 
   6  11   0       41.44       38.35      9.09 o 
   7  11   0        1.13        0.39      2.69 o 
   0  12   0      111.32      105.18      4.58 o 
   1  12   0       11.48        8.00      2.32 o 
   2  12   0       47.46       39.52      6.27 o 
   3  12   0       86.28       96.27      5.74 o 
   4  12   0       45.36       56.20     14.23 o 
   5  12   0        7.95        6.93      2.03 o 
   6  12   0      133.11      139.65      7.35 o 
   1  13   0        9.01        7.16      1.96 o 
   2  13   0        0.85       -0.58      2.36 o 
   3  13   0        4.32        2.99      2.34 o 
   4  13   0       82.80       89.01      6.18 o 
   5  13   0       39.58       44.89      8.50 o 
   0  14   0        2.72        0.79      2.76 o 
   1  14   0        0.24       -1.96      2.78 o 
   2  14   0        0.69       -0.38      2.29 o 
   3  14   0        2.73       -2.35      2.85 o 
   2   0   1     3105.14     3298.59     25.35 o 
   3   0   1      105.70      105.40      2.06 o 
   4   0   1      679.33      700.54      6.38 o 
   5   0   1       10.16       12.11      1.20 o 
   6   0   1        1.01        3.32      0.85 o 
   7   0   1       49.82       53.90      1.98 o 
   8   0   1       91.71       94.56      3.38 o 
   9   0   1        5.48        6.38      1.61 o 
   0   1   1     2818.81     2653.20     24.44 o 
   1   1   1       25.59       21.45      0.62 o 
   2   1   1     7511.68     7412.72     61.55 o 
   3   1   1      121.51      122.63      1.65 o 
   4   1   1      790.40      850.76      4.92 o 
   5   1   1        2.89        2.47      0.47 o 
   6   1   1      263.42      262.22      3.02 o 
   7   1   1       24.16       27.77      1.30 o 
   8   1   1       22.65       25.31      1.45 o 
   9   1   1        1.24        0.85      0.96 o 
  10   1   1       11.21       12.46      2.64 o 
   0   2   1    10672.55    10426.94     95.14 o 
   1   2   1      210.51      188.46      2.23 o 
   2   2   1      375.75      394.57      5.97 o 
   3   2   1      336.37      332.33      3.35 o 
   4   2   1     1884.48     1951.67      8.81 o 
   5   2   1       50.33       56.94      1.34 o 
   6   2   1      191.15      196.51      2.93 o 
   7   2   1       84.52       90.52      2.74 o 
   8   2   1      107.12      104.49      3.32 o 
   9   2   1       41.31       42.95      2.51 o 
  10   2   1       39.28       35.52      3.08 o 
   0   3   1        0.01        0.76      0.37 o 
   1   3   1      292.24      303.92      2.14 o 
   2   3   1      608.89      631.77      3.43 o 
   3   3   1       37.02       42.29      2.85 o 
   4   3   1      335.04      339.00      3.49 o 
   5   3   1      322.88      323.21      4.16 o 
   6   3   1      429.88      448.18      6.31 o 
   7   3   1       60.13       62.04      2.95 o 
   8   3   1      173.38      167.99      4.31 o 
   9   3   1       41.38       42.82      2.84 o 
  10   3   1      100.48      104.06      4.38 o 
   0   4   1     1149.38     1199.38      6.06 o 
   1   4   1      183.60      204.94      1.89 o 
   2   4   1      705.96      735.47      5.04 o 
   3   4   1       69.75       82.19      2.33 o 
   4   4   1      128.30      133.55      3.31 o 
   5   4   1       67.44       69.47      2.56 o 
   6   4   1      230.62      236.73      5.13 o 
   7   4   1       20.89       22.04      2.54 o 
   8   4   1      122.59      130.23      6.20 o 
   9   4   1        6.77        6.13      1.43 o 
  10   4   1       32.91       32.80      2.52 o 
   0   5   1     1516.51     1573.77      7.45 o 
   1   5   1       72.15       85.49      1.33 o 
   2   5   1      131.66      143.60      2.13 o 
   3   5   1       97.37       97.03      1.39 o 
   4   5   1      241.21      242.97      4.53 o 
   5   5   1      102.46      102.55      4.71 o 
   6   5   1        5.95        4.83      1.30 o 
   7   5   1        0.35        0.45      0.87 o 
   8   5   1       11.79        9.84      3.05 o 
   9   5   1        7.31        7.43      1.66 o 
  10   5   1       15.12       13.72      2.01 o 
   0   6   1      161.34      159.91      2.28 o 
   1   6   1      169.89      187.96      1.73 o 
   2   6   1      754.12      745.04      5.30 o 
   3   6   1      233.14      247.32      3.44 o 
   4   6   1       36.53       46.14      3.48 o 
   5   6   1       11.66       10.79      2.10 o 
   6   6   1      266.26      261.62      5.80 o 
   7   6   1       37.73       37.73      2.90 o 
   8   6   1        4.25        2.17      1.11 o 
   9   6   1       11.71       10.37      1.86 o 
   0   7   1      145.12      135.83      3.18 o 
   1   7   1      207.16      210.53      1.91 o 
   2   7   1       13.68       17.42      1.18 o 
   3   7   1      151.42      162.84      3.33 o 
   4   7   1      376.73      367.10      8.33 o 
   5   7   1       15.44       12.05      1.55 o 
   6   7   1        9.05        8.20      1.49 o 
   7   7   1       20.98       20.82      2.40 o 
   8   7   1       95.39      101.62      4.32 o 
   9   7   1        1.76        1.56      1.28 o 
   0   8   1      402.39      346.74      4.59 o 
   1   8   1       73.82       67.01      1.26 o 
   2   8   1       17.11       16.48      1.09 o 
   3   8   1        0.63        4.71      1.60 o 
   4   8   1      169.66      164.06      3.52 o 
   5   8   1       39.55       37.75      2.74 o 
   6   8   1       58.49       57.41      3.54 o 
   7   8   1        1.44        1.08      1.05 o 
   8   8   1        3.82        1.68      1.16 o 
   9   8   1        5.19        2.68      1.40 o 
   0   9   1        2.70        3.90      0.77 o 
   1   9   1       50.06       45.81      1.23 o 
   2   9   1      728.05      689.11      7.25 o 
   3   9   1       17.60       10.41      1.91 o 
   4   9   1        1.64        1.56      0.91 o 
   5   9   1       13.85       11.12      1.73 o 
   6   9   1       32.12       23.73      2.43 o 
   7   9   1       10.39       11.45      1.95 o 
   8   9   1       13.28       10.71      2.59 o 
   0  10   1      344.57      314.43      4.32 o 
   1  10   1       54.04       50.74      2.29 o 
   2  10   1        9.63        9.41      2.76 o 
   3  10   1       60.62       60.81      4.53 o 
   4  10   1       84.31       75.13      2.97 o 
   5  10   1        9.22        5.93      1.46 o 
   6  10   1       33.23       34.23      2.99 o 
   7  10   1        9.01        7.07      1.73 o 
   0  11   1       12.25       15.50      1.42 o 
   1  11   1       16.77       13.24      1.39 o 
   2  11   1        1.82        2.13      1.18 o 
   3  11   1       13.50       11.47      2.11 o 
   4  11   1      123.43      125.54      4.01 o 
   5  11   1        8.78       11.44      1.84 o 
   6  11   1        1.12        1.74      1.36 o 
   7  11   1       19.52       21.90      2.69 o 
   0  12   1       24.83       25.22      1.82 o 
   1  12   1        0.78        1.30      1.01 o 
   2  12   1       50.32       50.25     12.43 o 
   3  12   1       10.27       13.63      2.08 o 
   4  12   1       11.33       11.10      2.74 o 
   5  12   1       14.81       13.09      1.91 o 
   6  12   1       55.85       53.97      3.86 o 
   0  13   1        0.35       -0.52      1.82 o 
   1  13   1       41.74       43.58      2.87 o 
   2  13   1        5.77        6.67      2.55 o 
   3  13   1        3.54        1.83      1.51 o 
   4  13   1        2.49        0.66      1.64 o 
   5  13   1       39.93       47.82      3.95 o 
   0  14   1      102.80      103.08      7.04 o 
   1  14   1       19.99       17.13      3.26 o 
   2  14   1       31.44       30.32      2.86 o 
   3  14   1       50.37       46.29      5.30 o 
   0   0   2     1886.88     1918.37     17.03 o 
   1   0   2        4.97        8.66      0.78 o 
   2   0   2      211.52      215.21      3.03 o 
   3   0   2      392.88      351.73      3.88 o 
   4   0   2      242.32      255.84      4.27 o 
   5   0   2       84.96       91.17      2.49 o 
   6   0   2       98.07      106.96      2.99 o 
   7   0   2       82.40       87.97      2.96 o 
   8   0   2        0.15        0.76      0.85 o 
   9   0   2        7.54        6.02      1.36 o 
   0   1   2        9.74       10.08      1.05 o 
   1   1   2      105.54       88.33      1.37 o 
   2   1   2     1595.59     1630.44     12.06 o 
   3   1   2      452.60      462.34      3.74 o 
   4   1   2      313.39      333.34      3.19 o 
   5   1   2      267.25      275.35      3.03 o 
   6   1   2      531.52      547.44      5.32 o 
   7   1   2        5.41        6.29      0.85 o 
   8   1   2      107.34      110.33      2.43 o 
   9   1   2       79.13       83.73      3.14 o 
  10   1   2       32.89       34.77      3.38 o 
   0   2   2      233.57      224.06      3.29 o 
   1   2   2      338.93      350.19      2.51 o 
   2   2   2      760.57      783.69      4.53 o 
   3   2   2       50.62       50.73      1.73 o 
   4   2   2     1408.31     1440.06      7.05 o 
   5   2   2       45.31       49.47      1.38 o 
   6   2   2      227.95      237.56      4.17 o 
   7   2   2      100.92      105.94      2.47 o 
   8   2   2      272.17      293.34      5.51 o 
   9   2   2        6.50        6.65      1.53 o 
  10   2   2       19.48       18.19      2.31 o 
   0   3   2     3387.24     3517.17     21.35 o 
   1   3   2      127.44      121.26      1.27 o 
   2   3   2      388.57      390.39      2.64 o 
   3   3   2       19.40       19.93      1.70 o 
   4   3   2      289.97      296.39      4.77 o 
   5   3   2       14.98       14.86      1.16 o 
   6   3   2      304.79      309.23      5.29 o 
   7   3   2        2.82        1.09      0.99 o 
   8   3   2       57.94       60.54      2.95 o 
   9   3   2       14.45       13.40      1.72 o 
  10   3   2      135.27      143.14      5.11 o 
   0   4   2       51.69       49.17      1.47 o 
   1   4   2      177.34      191.76      1.59 o 
   2   4   2      969.78     1029.28      6.55 o 
   3   4   2      132.00      136.01      2.25 o 
   4   4   2       18.55       21.49      2.04 o 
   5   4   2       65.70       65.66      2.35 o 
   6   4   2       36.90       37.32      5.17 o 
   7   4   2       95.87       98.72      4.21 o 
   8   4   2      198.55      204.58      4.91 o 
   9   4   2        1.53        0.55      0.93 o 
  10   4   2      121.83      140.65      5.18 o 
   0   5   2      240.07      268.32      4.86 o 
   1   5   2      634.89      658.26      3.36 o 
   2   5   2      144.11      126.87      2.59 o 
   3   5   2      240.91      245.71      2.25 o 
   4   5   2        1.72        1.10      0.92 o 
   5   5   2       69.95       70.74      4.80 o 
   6   5   2       71.08       68.03      3.41 o 
   7   5   2       27.45       26.40      3.20 o 
   8   5   2       71.31       75.05      3.70 o 
   9   5   2       58.10       58.76      3.49 o 
  10   5   2      119.06      116.02      4.34 o 
   0   6   2        1.90        2.26      0.74 o 
   1   6   2      479.00      459.36      2.95 o 
   2   6   2      140.50      138.80      2.39 o 
   3   6   2       65.37       65.75      2.03 o 
   4   6   2      164.66      175.17      7.97 o 
   5   6   2       85.30       92.97      4.57 o 
   6   6   2       89.00       85.83      3.40 o 
   7   6   2       46.30       41.70      3.05 o 
   8   6   2       78.61       77.41      3.68 o 
   9   6   2        6.84        4.50      1.38 o 
   0   7   2      305.86      316.91      3.97 o 
   1   7   2        5.99        6.41      0.59 o 
   2   7   2      176.55      167.40      2.80 o 
   3   7   2       84.53      100.92      3.20 o 
   4   7   2      281.32      251.18      6.91 o 
   5   7   2       49.58       46.59      3.93 o 
   6   7   2       65.94       62.63      3.56 o 
   7   7   2        9.54        8.55      1.60 o 
   8   7   2       78.65       73.63      4.90 o 
   9   7   2       40.09       40.84      3.43 o 
   0   8   2       72.71       65.94      2.56 o 
   1   8   2       19.79       18.90      0.96 o 
   2   8   2      145.03      142.19      2.54 o 
   3   8   2      119.59      109.06      3.00 o 
   4   8   2       40.53       39.73      3.61 o 
   5   8   2       10.73       11.78      2.19 o 
   6   8   2       91.89       94.62      3.82 o 
   7   8   2       53.48       47.46      4.96 o 
   8   8   2       16.34       16.33      2.27 o 
   0   9   2       43.51       45.40      3.05 o 
   1   9   2      102.60       86.38      1.73 o 
   2   9   2       89.85       86.83      2.94 o 
   3   9   2        9.56        6.89      1.11 o 
   4   9   2       63.07       62.82      2.65 o 
   5   9   2       73.89       65.19      3.24 o 
   6   9   2      112.02      116.31      6.21 o 
   7   9   2        2.49        2.76      1.27 o 
   8   9   2       40.14       42.71      4.26 o 
   0  10   2      163.21      159.61      3.43 o 
   1  10   2       34.79       27.99      1.59 o 
   2  10   2       79.87       82.59      3.80 o 
   3  10   2       17.93       17.71      2.26 o 
   4  10   2       90.56       87.65      3.13 o 
   5  10   2        9.74        8.61      1.61 o 
   6  10   2       77.79       76.62      3.98 o 
   7  10   2       22.15       20.99      2.50 o 
   0  11   2       39.86       43.44      2.07 o 
   1  11   2        2.64        2.30      0.76 o 
   2  11   2       25.28       24.08      2.29 o 
   3  11   2       15.88       19.39      2.11 o 
   4  11   2       20.88       19.01      3.01 o 
   5  11   2        4.47        4.30      1.32 o 
   6  11   2        3.73        2.13      1.39 o 
   7  11   2        9.92        6.93      1.83 o 
   0  12   2       28.93       30.79      2.25 o 
   1  12   2       11.02       11.51      1.57 o 
   2  12   2       17.13       13.77      2.87 o 
   3  12   2        7.83        6.36      1.74 o 
   4  12   2       54.27       54.99      4.29 o 
   5  12   2       27.39       29.50      2.87 o 
   6  12   2       27.75       26.04      2.81 o 
   0  13   2      220.13      234.67      6.14 o 
   1  13   2       14.08       14.73      1.93 o 
   2  13   2      102.10      108.73      5.65 o 
   3  13   2       32.87       35.18      3.16 o 
   4  13   2      136.59      157.18      5.61 o 
   5  13   2       12.37       12.05      2.48 o 
   0  14   2       65.39       72.25      6.20 o 
   1  14   2       37.14       36.93      3.55 o 
   2  14   2      280.23      310.18      8.43 o 
   3  14   2       48.83       54.51      5.86 o 
   2   0   3        0.83        1.22      0.41 o 
   3   0   3        0.67        0.50      0.36 o 
   4   0   3       11.13        9.31      1.64 o 
   5   0   3        6.04        6.10      1.00 o 
   6   0   3      117.35      123.21      3.21 o 
   7   0   3       11.41       12.85      3.13 o 
   8   0   3        1.47        1.45      1.04 o 
   9   0   3       17.88       20.92      2.83 o 
   0   1   3        0.07       -0.06      0.42 o 
   1   1   3      558.62      547.24      3.63 o 
   2   1   3       60.74       63.92      0.93 o 
   3   1   3       10.87        9.10      0.73 o 
   4   1   3       58.46       63.13      1.41 o 
   5   1   3       84.66       84.67      2.00 o 
   6   1   3       37.60       42.49      1.55 o 
   7   1   3       28.42       32.80      1.73 o 
   8   1   3       49.87       55.01      2.41 o 
   9   1   3        0.23        0.32      0.75 o 
  10   1   3        9.82        6.96      1.65 o 
   0   2   3      447.12      478.90      4.80 o 
   1   2   3      184.06      178.06      2.36 o 
   2   2   3        9.81        9.93      0.50 o 
   3   2   3      317.51      314.30      4.58 o 
   4   2   3      354.58      369.75      3.82 o 
   5   2   3      143.46      148.33      2.90 o 
   6   2   3       15.34       15.70      1.33 o 
   7   2   3       38.73       37.43      2.25 o 
   8   2   3       77.29       76.62      2.86 o 
   9   2   3       37.86       39.61      3.87 o 
  10   2   3        8.90        4.12      1.50 o 
   0   3   3      187.78      198.02      3.31 o 
   1   3   3      134.23      121.19      1.46 o 
   2   3   3      580.70      574.10      3.31 o 
   3   3   3      200.75      209.60      5.44 o 
   4   3   3       37.91       37.35      2.05 o 
   5   3   3        2.52        2.14      0.95 o 
   6   3   3      158.30      160.00      5.18 o 
   7   3   3       51.51       57.02      2.48 o 
   8   3   3        7.17        4.50      1.72 o 
   9   3   3       24.83       17.95      2.22 o 
  10   3   3       10.41        6.02      1.70 o 
   0   4   3      629.79      583.70      4.94 o 
   1   4   3      552.64      538.35      4.41 o 
   2   4   3      351.49      372.60      2.81 o 
   3   4   3      279.41      265.43      2.21 o 
   4   4   3      124.47      109.93      3.78 o 
   5   4   3       27.23       25.62      1.84 o 
   6   4   3       17.52       16.68      1.61 o 
   7   4   3        3.35        4.76      1.22 o 
   8   4   3       35.23       39.09      2.68 o 
   9   4   3        7.18        8.29      1.54 o 
  10   4   3       70.84       61.87      4.60 o 
   0   5   3      257.92      280.65      4.00 o 
   1   5   3      147.53      139.36      1.71 o 
   2   5   3      131.38      116.83      1.95 o 
   3   5   3       42.56       43.08      1.07 o 
   4   5   3       68.39       73.05      2.68 o 
   5   5   3       50.03       52.11      3.16 o 
   6   5   3       68.76       64.57      3.34 o 
   7   5   3       39.10       39.79      3.98 o 
   8   5   3      129.34      128.98      4.08 o 
   9   5   3       20.45       24.31      2.35 o 
   0   6   3      113.55      102.85      2.35 o 
   1   6   3      137.84      130.44      1.75 o 
   2   6   3       12.75        9.55      0.78 o 
   3   6   3       50.50       50.70      2.08 o 
   4   6   3      100.89       85.79      3.05 o 
   5   6   3       53.87       60.51      4.89 o 
   6   6   3       71.59       72.15      3.81 o 
   7   6   3       20.47       16.09      1.97 o 
   8   6   3       55.86       54.99      3.69 o 
   9   6   3       41.26       39.93      3.02 o 
   0   7   3       47.31       40.64      1.79 o 
   1   7   3      391.64      374.74      3.41 o 
   2   7   3      284.65      261.31      3.44 o 
   3   7   3      229.53      223.08      4.12 o 
   4   7   3       29.15       26.44      2.19 o 
   5   7   3       53.09       49.06      3.43 o 
   6   7   3      233.19      230.31      5.68 o 
   7   7   3       38.82       37.07      3.18 o 
   8   7   3        1.18        1.43      1.19 o 
   9   7   3        2.16        1.34      1.23 o 
   0   8   3      262.48      228.48      4.34 o 
   1   8   3      202.03      196.54      2.60 o 
   2   8   3       10.07       12.20      1.21 o 
   3   8   3      115.20      113.83      3.23 o 
   4   8   3      274.95      258.50      4.78 o 
   5   8   3       39.01       36.39      2.72 o 
   6   8   3        5.31        3.72      1.21 o 
   7   8   3        9.97        7.18      2.17 o 
   8   8   3       79.56       76.34      4.57 o 
   0   9   3       34.76       31.96      1.67 o 
   1   9   3       62.95       56.25      1.67 o 
   2   9   3       58.96       60.81      6.08 o 
   3   9   3       97.70       99.36      2.97 o 
   4   9   3       25.06       24.52      1.51 o 
   5   9   3        6.58        4.97      1.29 o 
   6   9   3       12.41       10.36      1.79 o 
   7   9   3        9.18        8.27      1.90 o 
   8   9   3        9.63        7.50      1.86 o 
   0  10   3        1.27        1.33      0.77 o 
   1  10   3      107.02      108.30      2.39 o 
   2  10   3       48.02       43.18      2.72 o 
   3  10   3       45.15       49.59      3.02 o 
   4  10   3       36.25       42.67      2.66 o 
   5  10   3       40.85       43.91      3.37 o 
   6  10   3       80.31       78.94      4.02 o 
   7  10   3        4.53        1.63      1.35 o 
   0  11   3       23.26       23.56      1.78 o 
   1  11   3       62.46       66.94      2.04 o 
   2  11   3       16.27       17.20      1.95 o 
   3  11   3        6.83        4.47      2.34 o 
   4  11   3      116.06      122.10      3.85 o 
   5  11   3      100.61      107.88      3.85 o 
   6  11   3       24.68       26.70      3.56 o 
   7  11   3        3.15        1.24      1.32 o 
   0  12   3       12.87       13.00      1.72 o 
   1  12   3        3.04        3.26      1.10 o 
   2  12   3      169.88      196.34      8.82 o 
   3  12   3      111.04      116.59      5.19 o 
   4  12   3        0.26        1.58      1.94 o 
   5  12   3        4.03        2.47      1.47 o 
   6  12   3       88.05      102.69      4.63 o 
   0  13   3      165.78      187.52      5.60 o 
   1  13   3       64.25       72.11      3.44 o 
   2  13   3       18.34       16.68      2.48 o 
   3  13   3       13.13       11.20      2.74 o 
   4  13   3       66.36       76.19      4.30 o 
   0  14   3        4.36        4.19      3.13 o 
   1  14   3       94.44      100.32      4.78 o 
   2  14   3       24.79       23.84      2.66 o 
   3  14   3       35.39       37.49      4.46 o 
   0   0   4      343.33      363.34      3.90 o 
   1   0   4       38.40       45.59      1.32 o 
   2   0   4       16.89       21.48      1.26 o 
   3   0   4        7.22        6.77      0.84 o 
   4   0   4        1.35        0.49      0.42 o 
   5   0   4        6.83        9.31      1.52 o 
   6   0   4       32.27       32.50      2.20 o 
   7   0   4        3.47        5.37      1.28 o 
   8   0   4       22.07       21.46      2.42 o 
   9   0   4       39.12       35.86      3.18 o 
  10   0   4        4.12        2.25      1.99 o 
   0   1   4       17.19       21.21      0.86 o 
   1   1   4      110.90      109.57      1.39 o 
   2   1   4       33.99       31.93      0.83 o 
   3   1   4        4.51        4.65      1.32 o 
   4   1   4       62.58       59.34      1.40 o 
   5   1   4       37.63       38.92      1.39 o 
   6   1   4        6.99        6.53      0.83 o 
   7   1   4       43.07       43.42      1.95 o 
   8   1   4       13.77       13.78      1.40 o 
   9   1   4       13.35       12.58      1.82 o 
  10   1   4        7.97        5.99      1.56 o 
   0   2   4       13.57       16.40      0.93 o 
   1   2   4      952.42      995.17      4.64 o 
   2   2   4       51.45       56.16      0.99 o 
   3   2   4      441.91      435.13      6.87 o 
   4   2   4       13.95       14.56      1.48 o 
   5   2   4       26.03       25.34      1.44 o 
   6   2   4        8.12        8.18      1.03 o 
   7   2   4       38.31       37.01      2.41 o 
   8   2   4        6.09        5.08      1.27 o 
   9   2   4        7.22        4.20      1.34 o 
  10   2   4        0.02        0.11      1.16 o 
   0   3   4        0.52       -0.32      0.32 o 
   1   3   4     1255.95     1309.59      6.07 o 
   2   3   4       86.20       98.69      1.51 o 
   3   3   4      493.65      535.85      5.82 o 
   4   3   4       10.89       10.53      1.26 o 
   5   3   4      105.09      110.95      3.10 o 
   6   3   4       29.58       27.10      2.07 o 
   7   3   4       11.23       11.07      1.41 o 
   8   3   4       11.20       11.18      1.48 o 
   9   3   4        7.69        7.40      1.67 o 
  10   3   4        4.09        3.04      1.32 o 
   0   4   4      147.65      152.10      2.76 o 
   1   4   4      297.59      329.85      3.21 o 
   2   4   4       72.62       69.87      1.37 o 
   3   4   4      324.72      351.16      3.34 o 
   4   4   4       28.78       26.27      3.68 o 
   5   4   4       80.19       81.71      3.27 o 
   6   4   4       75.26       77.46      2.63 o 
   7   4   4       16.44       19.28      1.76 o 
   8   4   4        3.22        3.84      1.30 o 
   9   4   4       27.75       26.16      2.41 o 
  10   4   4        6.71       11.67      2.20 o 
   0   5   4        6.38        6.91      0.76 o 
   1   5   4      386.53      400.78      3.55 o 
   2   5   4      182.47      178.85      2.88 o 
   3   5   4      277.13      273.71      3.19 o 
   4   5   4      166.61      164.99      4.11 o 
   5   5   4      231.89      237.23      6.32 o 
   6   5   4       42.47       44.45      2.60 o 
   7   5   4       72.76       70.05      3.36 o 
   8   5   4       44.17       42.21      3.22 o 
   9   5   4       31.18       33.34      2.78 o 
   0   6   4      375.02      338.17      4.34 o 
   1   6   4      382.97      387.01      4.03 o 
   2   6   4      291.53      271.21      3.37 o 
   3   6   4      184.88      182.69      3.78 o 
   4   6   4      274.26      268.01      5.49 o 
   5   6   4      163.94      157.44      3.96 o 
   6   6   4      155.61      156.56      5.32 o 
   7   6   4       84.16       85.98      6.24 o 
   8   6   4       43.37       43.52      3.00 o 
   9   6   4       34.24       35.01      2.90 o 
   0   7   4      831.54      752.57      7.22 o 
   1   7   4       31.06       34.34      1.28 o 
   2   7   4      625.53      604.21      6.01 o 
   3   7   4       19.48       33.25      4.12 o 
   4   7   4      376.44      358.57      4.07 o 
   5   7   4       25.80       22.93      2.50 o 
   6   7   4      137.33      137.13      5.16 o 
   7   7   4       14.99       10.45      1.76 o 
   8   7   4       24.01       25.61      2.40 o 
   9   7   4        4.92        2.60      1.21 o 
   0   8   4      949.88      910.50      8.78 o 
   1   8   4      126.32      117.68      1.96 o 
   2   8   4      603.73      566.99      6.36 o 
   3   8   4       16.52       19.23      2.61 o 
   4   8   4      302.33      313.25      5.64 o 
   5   8   4      164.26      153.56      5.36 o 
   6   8   4       40.95       37.86      2.95 o 
   7   8   4       34.51       33.48      2.94 o 
   8   8   4       21.72       17.85      2.40 o 
   0   9   4      209.25      197.46      3.67 o 
   1   9   4       13.91       12.79      1.02 o 
   2   9   4      300.29      292.59      5.63 o 
   3   9   4      197.23      190.77      4.09 o 
   4   9   4       37.56       37.40      1.82 o 
   5   9   4       17.64       16.44      1.97 o 
   6   9   4       68.82       70.94      3.92 o 
   7   9   4      113.18      102.34      4.38 o 
   8   9   4       23.68       14.53      2.27 o 
   0  10   4        5.23        3.81      0.98 o 
   1  10   4        6.30        6.61      0.99 o 
   2  10   4        1.02       -0.86      1.00 o 
   3  10   4        0.30        0.45      1.26 o 
   4  10   4       84.99       83.08      2.68 o 
   5  10   4       22.97       21.57      2.33 o 
   6  10   4       23.76       23.01      2.50 o 
   7  10   4        6.84        6.51      2.59 o 
   0  11   4        3.48        4.72      1.19 o 
   1  11   4       41.03       39.14      1.98 o 
   2  11   4       63.15       64.53      2.74 o 
   3  11   4       84.18       84.54      4.34 o 
   4  11   4       16.42       19.06      1.94 o 
   5  11   4       12.14       10.68      1.73 o 
   6  11   4       97.74      100.02      4.53 o 
   0  12   4       17.14       18.85      2.45 o 
   1  12   4       50.16       50.36      2.46 o 
   2  12   4        7.44        4.52      1.85 o 
   3  12   4        4.04        2.49      1.68 o 
   4  12   4       42.17       44.85      2.95 o 
   5  12   4       46.52       51.03      4.58 o 
   0  13   4       49.62       47.32      4.15 o 
   1  13   4       13.53       11.72      1.57 o 
   2  13   4       17.17       14.99      2.40 o 
   3  13   4       21.96       28.06      3.16 o 
   4  13   4       57.67       63.23      4.30 o 
   0  14   4       53.06       55.87      7.92 o 
   1  14   4       23.60       26.11      2.70 o 
   2  14   4       38.77       48.35      3.50 o 
   1   0   5        2.66        3.93      0.54 o 
   2   0   5      214.66      250.39      3.37 o 
   3   0   5       96.72      103.66      3.16 o 
   4   0   5      143.28      143.44      3.46 o 
   5   0   5       40.48       38.08      2.03 o 
   6   0   5        2.41        2.60      1.06 o 
   7   0   5       18.82       16.50      2.03 o 
   8   0   5       21.50       23.69      2.56 o 
   9   0   5        4.07        2.88      1.92 o 
  10   0   5        7.47        7.19      2.58 o 
   0   1   5      905.15     1072.94      5.92 o 
   1   1   5      263.76      288.83      2.04 o 
   2   1   5      121.35      130.96      1.56 o 
   3   1   5        7.89        9.16      1.01 o 
   4   1   5       83.03       88.66      2.23 o 
   5   1   5       28.81       26.85      2.89 o 
   6   1   5       78.71       81.85      2.72 o 
   7   1   5        5.70        5.82      1.02 o 
   8   1   5        2.48        1.84      1.07 o 
   9   1   5        2.17        1.83      1.17 o 
  10   1   5        4.73        4.17      1.63 o 
   0   2   5        5.65        7.49      0.74 o 
   1   2   5      940.88     1017.22      4.35 o 
   2   2   5      807.54      890.84      5.36 o 
   3   2   5      267.55      279.72      3.04 o 
   4   2   5      122.35      116.88      3.34 o 
   5   2   5       76.41       77.37      3.03 o 
   6   2   5       22.61       22.71      1.89 o 
   7   2   5        8.35       10.06      1.72 o 
   8   2   5       46.16       48.27      3.14 o 
   9   2   5       16.57       16.71      2.11 o 
  10   2   5        3.90        1.29      1.28 o 
   0   3   5     1082.83     1241.37      7.94 o 
   1   3   5     1237.39     1311.87      5.93 o 
   2   3   5      103.02      108.04      1.70 o 
   3   3   5      454.53      505.52      3.62 o 
   4   3   5      118.41      116.39      3.52 o 
   5   3   5      266.80      280.76      4.99 o 
   6   3   5      112.33      109.45      3.79 o 
   7   3   5       66.80       75.45      2.81 o 
   8   3   5        1.80        1.96      0.98 o 
   9   3   5       16.12       15.62      2.48 o 
  10   3   5       20.73       20.86      2.99 o 
   0   4   5       66.45       72.61      1.72 o 
   1   4   5      889.64      992.03      5.50 o 
   2   4   5       83.87       93.42      2.06 o 
   3   4   5      393.46      416.57      4.33 o 
   4   4   5      101.63      106.23      3.43 o 
   5   4   5      292.47      291.07      5.16 o 
   6   4   5        0.43       -0.06      0.68 o 
   7   4   5       99.38       99.17      3.21 o 
   8   4   5       57.96       57.69      3.03 o 
   9   4   5       44.78       46.54      4.02 o 
   0   5   5        3.66        3.30      0.65 o 
   1   5   5      274.48      290.46      3.25 o 
   2   5   5       32.07       31.99      1.56 o 
   3   5   5      329.97      327.81      3.80 o 
   4   5   5        1.02        0.36      1.03 o 
   5   5   5       16.75       13.60      5.47 o 
   6   5   5       69.54       70.07      2.62 o 
   7   5   5      118.50      114.27      3.82 o 
   8   5   5        6.99        6.69      1.58 o 
   9   5   5       18.30       15.93      2.04 o 
   0   6   5       71.73       57.89      1.72 o 
   1   6   5       73.02       67.62      1.73 o 
   2   6   5       13.70       14.89      0.94 o 
   3   6   5      128.57      133.68      3.86 o 
   4   6   5       90.15       92.42      2.96 o 
   5   6   5        0.38        0.52      0.78 o 
   6   6   5        9.89       11.14      1.57 o 
   7   6   5       15.31       16.71      2.17 o 
   8   6   5       13.06       12.32      2.04 o 
   9   6   5        9.24        9.19      1.70 o 
   0   7   5      537.36      476.99      7.58 o 
   1   7   5       61.30       55.76      1.99 o 
   2   7   5      119.39      118.71      2.73 o 
   3   7   5      277.80      275.35      5.21 o 
   4   7   5      239.19      247.21      3.60 o 
   5   7   5       20.79       19.53      1.88 o 
   6   7   5       32.68       44.73      2.83 o 
   7   7   5       65.99       66.84      3.82 o 
   8   7   5       11.85       10.66      1.78 o 
   9   7   5       11.47       11.40      2.38 o 
   0   8   5       15.25       13.55      1.56 o 
   1   8   5      153.03      138.08      2.31 o 
   2   8   5     1107.95     1072.56      9.00 o 
   3   8   5       69.67       78.03      2.98 o 
   4   8   5       13.09       13.57      1.17 o 
   5   8   5      217.93      213.52      6.28 o 
   6   8   5      163.40      171.79      6.04 o 
   7   8   5       19.39       18.19      2.30 o 
   8   8   5       10.10        7.10      1.52 o 
   0   9   5     1041.56      998.46     11.04 o 
   1   9   5       44.35       43.84      1.88 o 
   2   9   5       29.00       29.20      1.63 o 
   3   9   5       13.25       15.10      1.76 o 
   4   9   5      415.78      420.33      5.64 o 
   5   9   5      124.46      131.18      5.15 o 
   6   9   5        4.12        3.25      1.28 o 
   7   9   5       34.62       26.16      3.25 o 
   8   9   5       54.55       55.47      3.65 o 
   0  10   5       90.30       93.68      2.79 o 
   1  10   5       33.52       30.04      1.58 o 
   2  10   5      154.37      156.84      3.83 o 
   3  10   5       13.93       14.52      1.87 o 
   4  10   5       43.56       42.69      2.26 o 
   5  10   5       30.28       22.67      2.86 o 
   6  10   5       80.48       84.92      4.09 o 
   7  10   5       71.79       71.34      4.53 o 
   0  11   5        2.85        1.47      1.06 o 
   1  11   5       35.19       35.85      1.96 o 
   2  11   5       25.80       27.82      3.31 o 
   3  11   5       12.33       11.74      2.77 o 
   4  11   5        8.58        8.00      1.50 o 
   5  11   5        5.26        3.83      1.58 o 
   6  11   5       22.36       26.01      3.85 o 
   0  12   5       13.05       11.82      2.13 o 
   1  12   5       25.41       21.77      1.85 o 
   2  12   5        6.58        6.61      1.74 o 
   3  12   5        9.49        8.66      1.81 o 
   4  12   5        2.37        2.07      1.30 o 
   5  12   5        2.51        2.24      2.01 o 
   0  13   5       18.22       17.45      2.05 o 
   1  13   5       10.24        7.56      1.40 o 
   2  13   5       19.54       20.67      2.77 o 
   3  13   5       20.56       20.96      3.14 o 
   4  13   5       13.25       13.58      2.81 o 
   0  14   5        0.64       -1.39      2.82 o 
   1  14   5        4.73        4.81      2.09 o 
   2  14   5       29.96       33.99      3.06 o 
   0   0   6      535.96      543.75      5.86 o 
   1   0   6       67.60       70.01      1.56 o 
   2   0   6        2.16        1.63      0.42 o 
   3   0   6       16.80       22.20      0.80 o 
   4   0   6       20.22       20.93      2.23 o 
   5   0   6        0.04        0.50      0.80 o 
   6   0   6       12.10       11.48      3.05 o 
   7   0   6       37.03       37.60      3.82 o 
   8   0   6        0.31       -0.66      1.42 o 
   9   0   6       23.54       23.14      4.94 o 
  10   0   6       12.21        8.63      3.78 o 
   0   1   6       37.28       40.62      1.19 o 
   1   1   6      697.99      756.52      4.07 o 
   2   1   6      178.61      177.06      1.70 o 
   3   1   6      491.68      518.63      2.88 o 
   4   1   6       16.01       16.17      2.57 o 
   5   1   6      109.30      111.86      4.36 o 
   6   1   6       11.26       15.84      2.27 o 
   7   1   6       12.81       11.12      1.57 o 
   8   1   6       18.44       14.14      1.87 o 
   9   1   6       38.67       40.69      3.65 o 
  10   1   6        0.47       -1.81      1.81 o 
   0   2   6       57.59       55.15      2.68 o 
   1   2   6      887.72      955.78      4.11 o 
   2   2   6       30.34       33.15      0.93 o 
   3   2   6      485.66      510.36      3.46 o 
   4   2   6       48.62       48.07      2.86 o 
   5   2   6       68.72       74.00      3.01 o 
   6   2   6       21.96       22.82      1.74 o 
   7   2   6       86.49       84.60      3.33 o 
   8   2   6       12.07       11.96      1.79 o 
   9   2   6        1.48        2.49      1.28 o 
  10   2   6        3.85        4.59      2.46 o 
   0   3   6      115.54      132.31      2.39 o 
   1   3   6       94.56      100.32      1.36 o 
   2   3   6        7.48        8.09      0.67 o 
   3   3   6       62.63       68.64      1.38 o 
   4   3   6        8.47        6.69      2.72 o 
   5   3   6       50.57       53.77      2.32 o 
   6   3   6        3.44        1.97      0.79 o 
   7   3   6        8.57        6.48      1.30 o 
   8   3   6        5.13        3.73      1.50 o 
   9   3   6       11.06        9.77      2.11 o 
   0   4   6      185.11      179.74      2.68 o 
   1   4   6      155.33      143.13      1.75 o 
   2   4   6       90.36       96.43      1.37 o 
   3   4   6      164.73      173.84      2.36 o 
   4   4   6      104.37      107.62      4.56 o 
   5   4   6       82.23       76.47      4.26 o 
   6   4   6       96.10       95.30      3.06 o 
   7   4   6       50.21       47.66      2.72 o 
   8   4   6       24.96       26.49      2.24 o 
   9   4   6        1.15        1.61      1.47 o 
   0   5   6       41.83       36.64      1.34 o 
   1   5   6      162.57      170.63      2.31 o 
   2   5   6      605.02      589.01      4.24 o 
   3   5   6       10.34        9.64      0.87 o 
   4   5   6      292.68      273.76      5.80 o 
   5   5   6      229.48      226.41      4.38 o 
   6   5   6      230.07      233.91      4.74 o 
   7   5   6        0.14       -0.69      0.78 o 
   8   5   6       86.75       85.28      3.35 o 
   9   5   6       34.92       28.03      3.76 o 
   0   6   6     1243.85     1205.38      9.38 o 
   1   6   6      189.01      176.35      2.56 o 
   2   6   6      521.98      496.29      4.26 o 
   3   6   6       96.26       92.10      2.01 o 
   4   6   6      582.30      579.19      6.92 o 
   5   6   6       75.03       74.58      2.68 o 
   6   6   6      136.34      138.26      3.76 o 
   7   6   6       49.14       55.22      3.00 o 
   8   6   6       70.23       73.09      4.72 o 
   9   6   6       29.23       27.51      2.57 o 
   0   7   6      945.33      884.75      9.74 o 
   1   7   6      353.45      343.76      4.07 o 
   2   7   6      773.28      728.01      6.88 o 
   3   7   6      225.51      216.56      3.97 o 
   4   7   6      239.49      236.02      3.78 o 
   5   7   6       53.84       55.39      2.86 o 
   6   7   6       95.48       98.08      3.31 o 
   7   7   6       79.54       81.26      3.93 o 
   8   7   6        3.23        2.72      1.36 o 
   0   8   6      306.92      294.71      5.58 o 
   1   8   6       99.05       95.56      2.27 o 
   2   8   6      233.70      224.37      3.98 o 
   3   8   6       71.56       69.28      3.87 o 
   4   8   6      132.57      127.55      3.03 o 
   5   8   6       40.27       42.85      3.37 o 
   6   8   6        6.09        5.74      1.47 o 
   7   8   6       14.55       12.09      2.04 o 
   8   8   6       40.37       44.20      3.28 o 
   0   9   6        2.16        1.57      0.85 o 
   1   9   6       39.95       38.34      1.79 o 
   2   9   6       92.85       86.17      2.57 o 
   3   9   6        8.05        7.36      1.48 o 
   4   9   6        0.24        1.04      0.81 o 
   5   9   6        4.72        5.22      1.77 o 
   6   9   6      154.55      153.64     11.15 o 
   7   9   6       29.61       25.40      2.82 o 
   0  10   6       11.75       10.94      1.79 o 
   1  10   6      100.21       93.95      2.52 o 
   2  10   6       17.73       18.66      1.72 o 
   3  10   6      124.02      118.11      4.47 o 
   4  10   6      159.81      163.92      3.82 o 
   5  10   6        3.21        1.58      1.73 o 
   6  10   6       15.55       11.66      2.88 o 
   7  10   6       11.06        9.38      3.36 o 
   0  11   6        7.88        7.10      1.41 o 
   1  11   6       48.85       47.17      2.14 o 
   2  11   6       15.34       15.26      2.17 o 
   3  11   6       49.53       49.05      2.71 o 
   4  11   6        0.92        1.24      1.30 o 
   5  11   6       21.31       22.40      2.71 o 
   6  11   6       43.71       50.17      4.52 o 
   0  12   6        4.99        8.38      1.97 o 
   1  12   6       13.04       14.64      1.64 o 
   2  12   6       67.18       70.49      4.18 o 
   3  12   6       17.36       20.62      2.94 o 
   4  12   6       12.21       12.52      2.70 o 
   5  12   6       64.52       73.87      5.41 o 
   0  13   6       79.74       87.47      4.56 o 
   1  13   6        0.93        1.30      1.11 o 
   2  13   6        7.14        8.69      1.85 o 
   3  13   6       27.58       31.42      4.03 o 
   0  14   6        1.93        3.69      3.61 o 
   1  14   6       14.95       13.48      3.85 o 
   1   0   7     1181.82     1323.31      8.16 o 
   2   0   7       31.26       36.81      1.31 o 
   3   0   7      124.34      133.11      2.64 o 
   4   0   7      172.83      188.18      6.46 o 
   6   0   7       18.41       23.66      4.28 o 
   7   0   7        2.68        4.83      2.70 o 
   8   0   7       40.97       38.21      5.95 o 
   9   0   7       20.32       21.83      5.02 o 
   0   1   7       37.19       44.10      1.40 o 
   1   1   7      560.73      606.45      3.82 o 
   2   1   7      176.97      171.67      1.82 o 
   3   1   7      339.07      364.68      2.71 o 
   4   1   7       78.01       75.57      2.23 o 
   5   1   7       60.81       57.96      3.28 o 
   6   1   7      104.27      100.30      4.00 o 
   7   1   7      103.78      102.49      4.28 o 
   8   1   7       35.09       40.26      6.74 o 
   9   1   7        2.03       -1.13      1.61 o 
   0   2   7      287.68      289.53      4.32 o 
   1   2   7      144.36      153.19      1.77 o 
   2   2   7       18.09       19.89      0.80 o 
   3   2   7       63.90       64.48      1.33 o 
   4   2   7      115.96      115.05      4.39 o 
   5   2   7        3.98        2.96      1.21 o 
   6   2   7       18.33       17.30      1.83 o 
   7   2   7        6.06        5.05      1.54 o 
   8   2   7       20.80       22.51      2.79 o 
   9   2   7       56.68       64.32      4.68 o 
   0   3   7        8.49        7.71      0.90 o 
   1   3   7      162.30      162.37      1.83 o 
   2   3   7      161.79      164.06      2.07 o 
   3   3   7      184.93      189.18      2.33 o 
   4   3   7      103.02      109.95      6.43 o 
   5   3   7       69.63       74.98      4.01 o 
   6   3   7      110.67      117.56      3.75 o 
   7   3   7        5.90        4.15      1.52 o 
   8   3   7       70.21       74.01      4.22 o 
   9   3   7       21.98       19.46      2.80 o 
   0   4   7      239.35      261.91      3.42 o 
   1   4   7       26.99       31.89      1.10 o 
   2   4   7      137.69      140.83      2.15 o 
   3   4   7      122.40      116.31      2.11 o 
   4   4   7      241.08      247.58      6.99 o 
   5   4   7       43.14       41.27      3.41 o 
   6   4   7      107.43      111.69      3.76 o 
   7   4   7       55.50       55.40      3.43 o 
   8   4   7      122.19      128.69      5.24 o 
   9   4   7       17.20       18.20      2.69 o 
   0   5   7       10.66       14.17      1.21 o 
   1   5   7       84.58       89.44      1.75 o 
   2   5   7      372.97      382.18      3.66 o 
   3   5   7      124.84      104.55      2.05 o 
   4   5   7        6.11        6.49      0.84 o 
   5   5   7        3.78        2.49      1.02 o 
   6   5   7      110.50      106.65      6.26 o 
   7   5   7       18.44       16.53      2.06 o 
   8   5   7       22.83       22.95      2.50 o 
   9   5   7        2.86        1.59      1.95 o 
   0   6   7      375.17      384.08      5.91 o 
   1   6   7      296.34      281.96      3.18 o 
   2   6   7       47.09       40.83      1.30 o 
   3   6   7      128.02      134.44      2.34 o 
   4   6   7      111.35      106.39      2.35 o 
   5   6   7       50.27       45.89      2.91 o 
   6   6   7       52.35       50.94      3.05 o 
   7   6   7       16.85       18.95      2.24 o 
   8   6   7       42.48       45.82      4.24 o 
   0   7   7        5.42        4.92      1.48 o 
   1   7   7       83.88       79.67      1.91 o 
   2   7   7       47.70       48.46      1.66 o 
   3   7   7       27.54       28.75      1.33 o 
   4   7   7       49.25       42.98      1.83 o 
   5   7   7       46.23       51.36      3.98 o 
   6   7   7       82.58       86.20      3.61 o 
   7   7   7        0.66       -0.14      1.15 o 
   8   7   7        6.34        8.13      2.17 o 
   0   8   7       35.91       31.68      2.53 o 
   1   8   7       87.42       82.97      2.39 o 
   2   8   7       13.44       14.41      1.14 o 
   3   8   7       33.67       35.58      1.68 o 
   4   8   7       38.28       33.70      1.95 o 
   5   8   7       26.74       32.06      2.66 o 
   6   8   7       22.23       21.37      2.67 o 
   7   8   7        9.85        8.73      2.21 o 
   8   8   7       16.21       15.01      2.74 o 
   0   9   7       23.96       22.24      2.28 o 
   1   9   7      111.87      114.44      2.47 o 
   2   9   7       26.53       23.38      1.78 o 
   3   9   7       93.10      102.63      4.60 o 
   4   9   7      140.00      142.89      3.25 o 
   5   9   7       16.81       17.58      2.29 o 
   6   9   7        2.19        2.13      1.61 o 
   7   9   7       11.03       11.49      2.53 o 
   0  10   7        6.43        8.92      1.70 o 
   1  10   7       31.32       34.64      1.93 o 
   2  10   7       37.59       36.63      2.45 o 
   3  10   7       17.84       17.07      1.73 o 
   4  10   7       12.91       16.16      1.54 o 
   5  10   7       18.01       21.98      5.28 o 
   6  10   7       74.05       79.23      5.64 o 
   0  11   7       42.85       50.72      3.37 o 
   1  11   7       18.48       15.92      1.55 o 
   2  11   7       77.98       85.05      3.35 o 
   3  11   7        0.73        0.86      1.16 o 
   4  11   7       43.57       47.69      3.52 o 
   5  11   7       10.09        8.91      2.09 o 
   0  12   7       79.96       90.02      4.30 o 
   1  12   7        3.15        2.72      1.11 o 
   2  12   7       79.27       88.31      3.93 o 
   3  12   7        4.36        2.72      1.60 o 
   4  12   7        6.33        6.44      1.45 o 
   0  13   7       49.37       60.63      3.83 o 
   1  13   7       13.61       13.68      1.95 o 
   2  13   7        0.63        1.80      1.29 o 
   3  13   7        7.77        8.60      2.66 o 
   0   0   8      326.83      326.73      5.96 o 
   1   0   8        0.00        1.06      0.55 o 
   2   0   8      200.52      201.08      3.46 o 
   3   0   8      385.43      376.05      4.56 o 
   4   0   8       30.29       35.98      8.53 o 
   6   0   8      242.68      243.14     10.70 o 
   7   0   8      102.13      107.99      7.88 o 
   8   0   8        4.04        6.43      3.27 o 
   9   0   8       77.50       82.93      7.78 o 
   0   1   8       47.50       63.99      3.10 o 
   1   1   8      246.83      276.93      2.54 o 
   2   1   8      157.24      158.24      2.83 o 
   3   1   8      154.07      148.27      1.87 o 
   4   1   8       99.49      103.51      2.87 o 
   5   1   8      151.16      153.46      8.34 o 
   6   1   8       74.35       75.29      3.65 o 
   7   1   8       63.96       63.62      5.13 o 
   8   1   8       43.23       49.80      4.87 o 
   9   1   8       45.82       48.33      7.36 o 
   0   2   8       25.63       20.59      1.27 o 
   1   2   8      283.39      297.20      2.65 o 
   2   2   8       29.86       27.05      1.07 o 
   3   2   8      237.00      234.52      2.72 o 
   4   2   8      154.44      154.15      3.60 o 
   5   2   8       12.25       12.74      2.09 o 
   6   2   8        2.50        1.63      1.16 o 
   7   2   8       62.15       62.98      3.77 o 
   8   2   8      137.92      145.27      5.59 o 
   9   2   8       21.69       21.94      5.22 o 
   0   3   8      636.59      605.02      6.26 o 
   1   3   8      172.59      179.93      2.10 o 
   2   3   8       29.84       28.42      1.30 o 
   3   3   8       50.26       48.07      1.37 o 
   4   3   8      104.67      100.77      3.08 o 
   5   3   8       57.62       61.03      3.15 o 
   6   3   8      142.60      143.01      4.37 o 
   7   3   8      123.79      126.08      5.06 o 
   8   3   8       21.12       16.22      2.49 o 
   9   3   8       32.92       35.48      3.66 o 
   0   4   8       22.58       22.52      1.56 o 
   1   4   8       93.32       90.99      1.71 o 
   2   4   8      475.69      445.07      4.10 o 
   3   4   8       64.40       62.90      1.76 o 
   4   4   8       21.08       18.39      1.03 o 
   5   4   8       80.14       80.28      3.15 o 
   6   4   8       47.99       48.46      2.94 o 
   7   4   8       13.54       11.23      1.78 o 
   8   4   8      107.69      110.24      4.94 o 
   9   4   8       30.31       31.09      3.46 o 
   0   5   8       70.35       61.10      2.23 o 
   1   5   8      279.04      261.55      3.04 o 
   2   5   8       44.67       46.81      1.89 o 
   3   5   8       64.49       66.01      1.61 o 
   4   5   8      310.42      308.52      4.67 o 
   5   5   8       63.00       60.18      2.79 o 
   6   5   8      118.86      120.63      4.04 o 
   7   5   8        2.59        3.46      1.31 o 
   8   5   8       92.29       96.41      4.75 o 
   0   6   8       35.58       48.56      3.11 o 
   1   6   8      113.02       96.44      1.96 o 
   2   6   8      182.25      176.67      2.41 o 
   3   6   8       74.95       66.56      1.78 o 
   4   6   8      170.40      162.81      3.45 o 
   5   6   8       11.50        8.07      1.89 o 
   6   6   8      173.15      173.71      4.98 o 
   7   6   8        0.82        2.16      1.28 o 
   8   6   8       48.69       49.90      4.05 o 
   0   7   8      121.28      123.74      4.78 o 
   1   7   8        2.25        2.25      1.17 o 
   2   7   8       76.07       70.58      2.18 o 
   3   7   8       47.66       42.59      1.54 o 
   4   7   8       59.75       56.22      1.87 o 
   5   7   8       16.09       15.02      1.88 o 
   6   7   8       11.45        8.64      1.92 o 
   7   7   8       11.53        9.15      1.78 o 
   8   7   8        9.15       10.48      2.42 o 
   0   8   8       55.17       48.48      2.90 o 
   1   8   8        1.66        1.65      0.66 o 
   2   8   8       15.07       15.06      1.30 o 
   3   8   8       58.99       59.34      1.74 o 
   4   8   8       39.70       41.63      1.78 o 
   5   8   8       22.12       24.20      2.43 o 
   6   8   8       25.78       20.24      2.31 o 
   7   8   8       23.23       24.81      3.30 o 
   0   9   8        0.07       -0.35      0.92 o 
   1   9   8       83.23       89.15      2.71 o 
   2   9   8       45.07       51.53      2.74 o 
   3   9   8       21.26       22.53      2.04 o 
   4   9   8       17.11       19.20      1.59 o 
   5   9   8       34.83       42.73      3.31 o 
   6   9   8      105.29      113.92      4.48 o 
   7   9   8        1.51        1.16      1.69 o 
   0  10   8       18.39       17.90      2.87 o 
   1  10   8       92.26       95.72      2.81 o 
   2  10   8       24.79       24.53      2.13 o 
   3  10   8       48.22       49.69      2.35 o 
   4  10   8       25.34       25.70      1.89 o 
   5  10   8       18.24       22.05      1.94 o 
   6  10   8       39.20       44.79      3.47 o 
   0  11   8       47.10       45.83      4.54 o 
   1  11   8       29.43       34.23      3.02 o 
   2  11   8        4.75        4.39      1.26 o 
   3  11   8       28.74       35.47      4.40 o 
   4  11   8       27.22       27.62      2.90 o 
   5  11   8        7.03        6.58      1.92 o 
   0  12   8        1.24       -0.44      1.48 o 
   1  12   8       27.54       27.97      2.43 o 
   2  12   8        3.22        1.22      1.34 o 
   3  12   8       11.46       13.08      1.87 o 
   4  12   8       33.36       37.88      4.27 o 
   0  13   8       56.42       63.80     10.05 o 
   1  13   8       21.61       25.17      3.06 o 
   2  13   8        8.60        8.40      1.74 o 
   1   0   9        1.48        3.44      0.73 o 
   2   0   9     1301.02     1292.02     10.15 o 
   3   0   9      120.93      118.62      2.77 o 
   4   0   9      271.11      256.65     10.00 o 
   5   0   9       60.16       57.03      2.91 o 
   6   0   9       74.97       72.63      6.21 o 
   7   0   9       86.66       98.57      7.67 o 
   8   0   9       52.87       53.87      7.32 o 
   9   0   9       19.09       18.01      5.09 o 
   0   1   9      554.63      548.12     11.78 o 
   1   1   9       33.89       38.96      1.14 o 
   2   1   9       36.47       37.72      1.29 o 
   3   1   9      144.94      138.81      2.31 o 
   4   1   9      206.91      207.04      4.34 o 
   5   1   9       44.46       42.75      3.81 o 
   6   1   9       61.72       58.97      7.68 o 
   7   1   9      119.22      119.85      6.22 o 
   8   1   9       24.79       22.47      3.54 o 
   9   1   9       16.38       14.26      3.10 o 
   0   2   9       16.55       16.36      1.23 o 
   1   2   9       93.76       91.24      1.53 o 
   2   2   9       47.09       41.72      1.70 o 
   3   2   9        4.67        4.06      0.62 o 
   4   2   9      102.97       97.36      3.11 o 
   5   2   9      164.73      163.72      3.38 o 
   6   2   9       27.65       25.35      3.44 o 
   7   2   9       17.26       19.51      2.60 o 
   8   2   9       87.43       91.93      7.66 o 
   9   2   9       49.92       54.99      5.31 o 
   0   3   9      239.62      238.24      3.63 o 
   1   3   9      149.77      150.80      2.05 o 
   2   3   9      102.10       98.58      2.43 o 
   3   3   9       39.82       43.47      1.34 o 
   4   3   9       48.78       46.61      1.47 o 
   5   3   9       95.31       91.50      3.13 o 
   6   3   9      116.92      115.56      4.57 o 
   7   3   9        7.18        6.01      1.74 o 
   8   3   9       36.14       35.20      3.47 o 
   9   3   9       42.35       48.42      4.36 o 
   0   4   9        0.22        0.20      0.73 o 
   1   4   9       39.50       45.18      1.44 o 
   2   4   9      129.32      116.67      2.20 o 
   3   4   9      131.62      125.41      2.19 o 
   4   4   9        4.95        4.56      0.78 o 
   5   4   9       26.63       26.33      1.79 o 
   6   4   9      133.30      125.82      4.73 o 
   7   4   9       62.37       64.02      4.18 o 
   8   4   9        1.97        1.27      1.56 o 
   0   5   9      912.61      835.44     10.18 o 
   1   5   9       86.85       69.41      1.82 o 
   2   5   9       27.00       28.91      1.41 o 
   3   5   9       50.28       42.40      1.39 o 
   4   5   9      305.56      292.36      3.68 o 
   5   5   9       67.46       66.16      2.50 o 
   6   5   9       23.09       23.51      2.37 o 
   7   5   9        8.49        7.28      1.64 o 
   8   5   9       42.84       40.85      3.77 o 
   0   6   9       18.78       14.90      1.82 o 
   1   6   9      153.01      132.93      2.75 o 
   2   6   9      424.80      383.75      4.60 o 
   3   6   9      183.82      173.40      2.80 o 
   4   6   9       11.00        9.25      0.97 o 
   5   6   9        3.19        1.12      1.06 o 
   6   6   9       49.12       46.56      3.27 o 
   7   6   9       12.90       12.40      1.95 o 
   8   6   9        4.17        6.38      1.94 o 
   0   7   9       17.70       15.78      1.92 o 
   1   7   9      187.38      175.91      3.58 o 
   2   7   9       47.68       46.21      1.68 o 
   3   7   9       34.64       33.44      1.44 o 
   4   7   9       23.18       23.61      1.49 o 
   5   7   9       41.09       37.38      2.41 o 
   6   7   9       40.46       38.09      3.70 o 
   7   7   9        4.71        3.58      1.53 o 
   0   8   9       41.74       46.42      2.92 o 
   1   8   9       52.13       49.96      2.06 o 
   2   8   9       14.78       13.38      1.43 o 
   3   8   9       37.72       37.57      2.37 o 
   4   8   9       83.07       82.64      2.32 o 
   5   8   9       27.72       29.35      3.01 o 
   6   8   9       18.00       15.33      2.14 o 
   7   8   9        6.23        4.86      2.06 o 
   0   9   9        0.05        0.74      1.10 o 
   1   9   9        6.49        4.97      1.13 o 
   2   9   9       45.62       53.90      2.74 o 
   3   9   9       42.06       40.80      1.66 o 
   4   9   9       12.42       13.18      1.58 o 
   5   9   9        8.88       10.82      1.55 o 
   6   9   9        8.21        5.66      2.36 o 
   0  10   9       62.58       65.92      6.51 o 
   1  10   9       13.61       11.63      1.59 o 
   2  10   9       31.42       25.72      2.25 o 
   3  10   9        9.30       11.15      1.56 o 
   4  10   9       49.91       60.73      2.53 o 
   5  10   9       27.27       18.50      2.36 o 
   0  11   9       10.27        8.02      1.95 o 
   1  11   9       30.14       26.57      2.60 o 
   2  11   9       34.48       42.70      2.87 o 
   3  11   9       24.81       29.24      2.52 o 
   4  11   9        4.47        5.78      1.96 o 
   0  12   9        3.72        4.85      1.75 o 
   1  12   9       22.86       21.75      2.52 o 
   2  12   9       29.46       32.79      3.80 o 
   3  12   9       10.14        7.77      1.99 o 
   0  13   9       71.33       68.13      9.32 o 
   0   0  10     2753.61     2670.15     29.31 o 
   1   0  10      666.50      643.25      6.28 o 
   2   0  10       52.09       50.02      2.16 o 
   3   0  10      161.07      146.23      3.22 o 
   4   0  10      855.06      813.68     13.34 o 
   5   0  10      436.90      432.23     14.15 o 
   6   0  10      120.58      121.11      8.11 o 
   7   0  10       22.93       18.29      4.51 o 
   8   0  10       29.96       31.22      5.83 o 
   0   1  10     1011.80      987.72      7.95 o 
   1   1  10      295.87      285.74      2.91 o 
   2   1  10     1584.12     1489.17      8.22 o 
   3   1  10      387.40      389.94      4.09 o 
   4   1  10      325.90      316.99      6.60 o 
   5   1  10       36.35       36.75      2.42 o 
   6   1  10      335.41      322.45     11.06 o 
   7   1  10      103.47      107.72      5.80 o 
   8   1  10       65.13       57.18      5.31 o 
   0   2  10      669.87      628.00      6.21 o 
   1   2  10      110.19      113.67      1.90 o 
   2   2  10      475.13      456.86      5.16 o 
   3   2  10       43.62       40.07      1.50 o 
   4   2  10      430.30      428.60      4.27 o 
   5   2  10       11.17        9.68      1.49 o 
   6   2  10      128.95      113.78      5.59 o 
   7   2  10        3.71        2.79      1.74 o 
   8   2  10       51.64       50.96      5.07 o 
   0   3  10       84.23       69.66      2.18 o 
   1   3  10       78.21       59.83      1.64 o 
   2   3  10       86.80       80.11      2.32 o 
   3   3  10       29.56       25.77      1.30 o 
   4   3  10       89.95       87.99      2.04 o 
   5   3  10       90.59       86.14      2.72 o 
   6   3  10       23.82       19.87      2.56 o 
   7   3  10       13.25       12.59      2.32 o 
   8   3  10       25.93       21.79      3.59 o 
   0   4  10       17.02       12.92      1.26 o 
   1   4  10      131.62      112.49      2.24 o 
   2   4  10      537.69      484.66      5.62 o 
   3   4  10      245.50      217.32      2.85 o 
   4   4  10       89.96       89.20      2.08 o 
   5   4  10       23.24       26.05      2.31 o 
   6   4  10       15.24       14.43      1.91 o 
   7   4  10       61.97       57.82      4.31 o 
   8   4  10       15.17       16.32      3.12 o 
   0   5  10      231.51      188.35      4.88 o 
   1   5  10      199.54      179.60      2.95 o 
   2   5  10       14.54       12.16      1.22 o 
   3   5  10       49.21       47.45      1.51 o 
   4   5  10       62.56       53.99      1.72 o 
   5   5  10       80.72       75.08      3.27 o 
   6   5  10        6.02        5.74      1.48 o 
   7   5  10        5.28        6.35      1.79 o 
   8   5  10        0.55        0.28      1.51 o 
   0   6  10        6.06        2.19      1.15 o 
   1   6  10       76.61       64.65      2.07 o 
   2   6  10       34.61       43.52      2.23 o 
   3   6  10       30.00       21.72      1.40 o 
   4   6  10       35.26       39.55      1.67 o 
   5   6  10       25.41       26.84      2.05 o 
   6   6  10        8.42        7.53      1.67 o 
   7   6  10       11.43        9.32      1.88 o 
   0   7  10      182.53      166.29      4.89 o 
   1   7  10       25.59       16.78      1.41 o 
   2   7  10       18.52       17.09      1.41 o 
   3   7  10       33.51       34.00      1.52 o 
   4   7  10       26.16       27.56      1.56 o 
   5   7  10       22.93       19.85      1.87 o 
   6   7  10       23.74       21.45      2.45 o 
   7   7  10       27.87       25.31      2.73 o 
   0   8  10        4.71        4.20      1.39 o 
   1   8  10        2.10        1.15      0.88 o 
   2   8  10        8.66        9.02      1.41 o 
   3   8  10       26.35       31.61      1.68 o 
   4   8  10        2.03        0.00      0.95 o 
   5   8  10       14.05       16.63      1.83 o 
   6   8  10        1.17        3.09      1.38 o 
   0   9  10       17.70       13.93      2.75 o 
   1   9  10       23.99       29.73      2.58 o 
   2   9  10       14.52       13.43      1.68 o 
   3   9  10       15.54       16.63      1.42 o 
   4   9  10       13.99       15.60      1.55 o 
   5   9  10        1.90        1.38      1.44 o 
   6   9  10       23.09       22.44      2.17 o 
   0  10  10       37.42       41.33      4.01 o 
   1  10  10       55.14       60.23      2.82 o 
   2  10  10        5.99        5.58      1.29 o 
   3  10  10       11.42       13.20      1.74 o 
   4  10  10       19.21       15.32      2.45 o 
   5  10  10       70.21       74.25      4.16 o 
   0  11  10       68.41       78.51      5.38 o 
   1  11  10       33.18       29.33      4.03 o 
   2  11  10       65.17       70.91      3.57 o 
   3  11  10       92.75       99.61      3.87 o 
   4  11  10       38.85       41.32      3.79 o 
   0  12  10       59.91       69.02      6.45 o 
   1  12  10       34.87       31.23      2.95 o 
   2  12  10       50.88       52.07      4.32 o 
   1   0  11       24.13       25.30      1.63 o 
   2   0  11       12.11       11.63      1.74 o 
   3   0  11       24.31       21.53      2.04 o 
   4   0  11      166.18      151.12      3.88 o 
   5   0  11        3.54        1.19      2.05 o 
   6   0  11        0.00       -0.99      2.05 o 
   7   0  11       17.56       18.68      4.48 o 
   8   0  11       38.81       39.02      6.47 o 
   0   1  11       66.78       59.60      2.08 o 
   1   1  11      143.22      130.65      2.09 o 
   2   1  11      268.11      249.96      3.90 o 
   3   1  11      194.27      182.96      2.94 o 
   4   1  11      116.31      112.42      2.54 o 
   5   1  11       30.83       30.33      3.50 o 
   6   1  11       41.33       34.45      3.86 o 
   7   1  11       75.84       76.79      5.45 o 
   8   1  11       18.25       17.67      3.32 o 
   0   2  11      418.08      417.75      5.23 o 
   1   2  11      388.13      361.03      3.46 o 
   2   2  11      668.20      612.03      6.30 o 
   3   2  11      113.84      101.05      2.26 o 
   4   2  11      109.44      106.80      2.43 o 
   5   2  11      260.43      248.04      7.88 o 
   6   2  11      122.97      116.22      5.77 o 
   7   2  11       11.34        7.35      4.23 o 
   8   2  11        1.22        0.85      1.85 o 
   0   3  11      813.85      709.08      7.03 o 
   1   3  11      189.06      168.22      2.92 o 
   2   3  11       48.96       50.76      2.00 o 
   3   3  11      238.49      228.13      3.67 o 
   4   3  11      338.55      309.87      4.22 o 
   5   3  11       15.56       12.44      2.50 o 
   6   3  11       38.57       32.73      3.88 o 
   7   3  11       85.81       73.10      5.06 o 
   8   3  11       29.85       25.78      3.83 o 
   0   4  11       35.81       31.63      2.18 o 
   1   4  11       75.31       72.17      2.12 o 
   2   4  11       92.59       67.51      2.78 o 
   3   4  11       28.16       30.70      1.52 o 
   4   4  11       10.18       12.99      1.28 o 
   5   4  11       44.79       45.40      4.01 o 
   6   4  11       81.11       84.94      5.14 o 
   7   4  11       10.62       11.27      2.79 o 
   8   4  11       56.37       64.95      5.78 o 
   0   5  11       76.07       86.69      3.04 o 
   1   5  11       24.15       26.92      2.22 o 
   2   5  11       35.94       33.22      2.56 o 
   3   5  11        6.59        5.23      0.99 o 
   4   5  11        9.72        9.91      0.97 o 
   5   5  11       44.40       40.81      2.40 o 
   6   5  11       29.10       33.97      2.87 o 
   7   5  11        2.87        2.05      1.55 o 
   0   6  11        3.56        2.16      1.73 o 
   1   6  11       31.36       35.16      2.18 o 
   2   6  11       47.15       46.49      2.78 o 
   3   6  11       62.71       65.71      1.88 o 
   4   6  11        1.16       -0.20      0.69 o 
   5   6  11       12.35       12.20      1.70 o 
   6   6  11       26.98       27.15      2.65 o 
   7   6  11       14.64       15.01      2.54 o 
   0   7  11       11.64       13.75      2.01 o 
   1   7  11       72.60       71.85      2.68 o 
   2   7  11       21.05       22.46      2.08 o 
   3   7  11       75.85       76.89      2.21 o 
   4   7  11       95.48      104.52      2.95 o 
   5   7  11       16.09       14.66      1.58 o 
   6   7  11       44.53       48.66      2.85 o 
   0   8  11       20.87       26.27      2.61 o 
   1   8  11      120.13      130.66      5.53 o 
   2   8  11       49.72       49.50      3.22 o 
   3   8  11       12.72       12.99      1.41 o 
   4   8  11       38.95       41.78      1.93 o 
   5   8  11       90.30      104.98      3.34 o 
   6   8  11       51.00       55.97      4.30 o 
   0   9  11        3.75        0.09      1.78 o 
   1   9  11       61.99       64.58      3.98 o 
   2   9  11       45.30       50.27      3.37 o 
   3   9  11      135.44      151.53      3.40 o 
   4   9  11       16.91       14.05      1.79 o 
   5   9  11        0.47        0.29      1.19 o 
   0  10  11       54.73       52.68      4.49 o 
   1  10  11       90.95       78.19      3.75 o 
   2  10  11       43.16       43.62      3.61 o 
   3  10  11       22.04       21.71      2.44 o 
   4  10  11       32.89       41.01      2.39 o 
   0  11  11        5.09        0.98      2.92 o 
   1  11  11       30.65       27.04      2.94 o 
   2  11  11       16.59       16.92      2.86 o 
   3  11  11       26.21       26.06      4.18 o 
   0   0  12      211.27      206.23      6.09 o 
   1   0  12       13.96       15.80      1.58 o 
   2   0  12        1.48        0.11      1.06 o 
   3   0  12       12.58       10.56      1.65 o 
   4   0  12       14.14       14.16      2.38 o 
   5   0  12       40.32       34.65      5.24 o 
   6   0  12        0.00        2.85      2.47 o 
   7   0  12       15.37        8.78      3.63 o 
   8   0  12       35.75       31.44      6.13 o 
   0   1  12       82.21       72.34      2.36 o 
   1   1  12       28.97       28.46      1.49 o 
   2   1  12       50.40       54.21      2.27 o 
   3   1  12       11.56       14.25      1.29 o 
   4   1  12       52.43       48.88      1.50 o 
   5   1  12       24.17       20.94      3.44 o 
   6   1  12       18.63       11.21      2.97 o 
   7   1  12       22.26       24.94      3.67 o 
   8   1  12       14.65        9.75      4.14 o 
   0   2  12        5.33        4.71      0.93 o 
   1   2  12       33.01       34.88      1.87 o 
   2   2  12      102.70       97.26      2.95 o 
   3   2  12       48.50       44.43      1.76 o 
   4   2  12       70.81       77.99      3.37 o 
   5   2  12        1.75        0.93      1.51 o 
   6   2  12      113.71      116.90      6.02 o 
   7   2  12       19.81       21.40      5.80 o 
   0   3  12        1.58        4.79      1.06 o 
   1   3  12       48.96       49.63      2.28 o 
   2   3  12       53.97       56.61      2.39 o 
   3   3  12       11.57       12.43      1.13 o 
   4   3  12      138.12      139.99      3.11 o 
   5   3  12       30.29       31.61      6.36 o 
   6   3  12       75.75       76.56      4.99 o 
   7   3  12       18.51       16.33      3.07 o 
   0   4  12        0.04        1.30      0.93 o 
   1   4  12        9.52        7.52      1.07 o 
   2   4  12       24.45       24.88      2.16 o 
   3   4  12       37.98       41.17      1.77 o 
   4   4  12       25.54       27.07      2.06 o 
   5   4  12        2.59        2.60      1.76 o 
   6   4  12       65.21       60.81      5.25 o 
   7   4  12       17.68       15.08      3.04 o 
   0   5  12        2.24        2.30      1.00 o 
   1   5  12       13.08       12.31      1.40 o 
   2   5  12        5.90        7.31      1.41 o 
   3   5  12        7.16        7.29      1.05 o 
   4   5  12       20.29       15.61      1.43 o 
   5   5  12       31.03       30.11      2.69 o 
   6   5  12       29.65       29.39      3.79 o 
   7   5  12        0.18        1.44      1.92 o 
   0   6  12        1.47        1.76      1.38 o 
   1   6  12       15.70       14.56      1.51 o 
   2   6  12        9.64       11.61      1.91 o 
   3   6  12        8.49       10.53      1.39 o 
   4   6  12        8.86       10.16      1.67 o 
   5   6  12        6.51        6.23      1.32 o 
   6   6  12       12.91       14.09      2.86 o 
   0   7  12        0.45        1.46      1.27 o 
   1   7  12        2.24        4.13      1.20 o 
   2   7  12       10.59       10.10      1.84 o 
   3   7  12        4.72        3.74      1.04 o 
   4   7  12       25.26       25.21      1.65 o 
   5   7  12       35.71       36.23      3.20 o 
   6   7  12        7.99        8.90      1.58 o 
   0   8  12        4.32        3.11      2.09 o 
   1   8  12        6.44        6.30      1.96 o 
   2   8  12       63.82       65.42      3.75 o 
   3   8  12       54.06       54.67      3.66 o 
   4   8  12       29.54       30.90      2.61 o 
   5   8  12        1.00        0.43      1.37 o 
   0   9  12       61.54       69.27      4.95 o 
   1   9  12       38.83       40.10      3.28 o 
   2   9  12       11.60       13.12      1.95 o 
   3   9  12        4.76        5.66      1.29 o 
   4   9  12       26.64       27.39      2.10 o 
   0  10  12       20.42       18.86      5.03 o 
   1  10  12       14.94       15.49      2.21 o 
   2  10  12        0.95        0.55      1.37 o 
   3  10  12        8.60        4.32      2.49 o 
   0  11  12       61.68       63.62      8.80 o 
   1  11  12       10.47       11.22      2.56 o 
   1   0  13       54.78       51.12      3.33 o 
   2   0  13        2.11       -0.86      1.77 o 
   3   0  13       64.02       60.34      3.84 o 
   4   0  13        0.86        1.83      0.93 o 
   5   0  13        0.74       -0.34      2.24 o 
   6   0  13       14.27       11.91      3.70 o 
   7   0  13       12.66       14.75      4.39 o 
   0   1  13       19.72       20.48      1.81 o 
   1   1  13       40.18       40.71      3.06 o 
   2   1  13        1.75       -0.88      0.88 o 
   3   1  13        7.66        5.97      1.06 o 
   4   1  13        0.63        1.28      1.07 o 
   5   1  13       17.10       16.40      2.77 o 
   6   1  13        8.82        6.46      2.30 o 
   7   1  13        6.98        3.40      2.14 o 
   0   2  13        0.04        0.78      0.75 o 
   1   2  13        1.74        3.92      0.88 o 
   2   2  13       37.25       32.93      2.22 o 
   3   2  13        1.60        4.62      0.95 o 
   4   2  13       27.46       30.60      3.49 o 
   5   2  13        0.67       -0.31      1.48 o 
   6   2  13       18.04       16.50      3.06 o 
   7   2  13        3.83        3.67      3.11 o 
   0   3  13       29.21       32.14      2.39 o 
   1   3  13       17.92       19.18      1.48 o 
   2   3  13       27.06       23.63      2.11 o 
   3   3  13       13.83       14.73      1.26 o 
   4   3  13       62.55       65.82      2.76 o 
   5   3  13       16.75       14.88      2.82 o 
   6   3  13       45.14       40.64      4.36 o 
   7   3  13        4.00        5.02      2.32 o 
   0   4  13        3.43        3.87      1.76 o 
   1   4  13       21.15       23.69      1.88 o 
   2   4  13       12.10       12.99      2.24 o 
   3   4  13       16.66       16.47      1.36 o 
   4   4  13       46.42       49.33      2.74 o 
   5   4  13        8.83        6.34      1.86 o 
   6   4  13       22.96       23.05      3.95 o 
   7   4  13       11.29        6.49      3.01 o 
   0   5  13        1.93        0.58      0.91 o 
   1   5  13       16.80       19.46      1.99 o 
   2   5  13        6.85        5.59      1.92 o 
   3   5  13        1.61        2.22      0.85 o 
   4   5  13        7.93        8.89      1.18 o 
   5   5  13        2.02        3.69      1.39 o 
   6   5  13       17.93       13.38      2.88 o 
   0   6  13        8.05        8.30      1.49 o 
   1   6  13        0.42        1.83      1.44 o 
   2   6  13       13.94       12.49      1.91 o 
   3   6  13       12.32       12.22      1.35 o 
   4   6  13       18.53       17.28      1.75 o 
   5   6  13       34.81       36.34      5.27 o 
   6   6  13       63.96       67.59      6.32 o 
   0   7  13        1.49        2.91      2.26 o 
   1   7  13       24.08       19.22      2.13 o 
   2   7  13      122.67      122.46      4.68 o 
   3   7  13       34.94       32.79      2.10 o 
   4   7  13       23.57       30.99      2.86 o 
   5   7  13       28.75       26.97      4.27 o 
   0   8  13      280.88      317.18      7.43 o 
   1   8  13       40.68       36.30      3.52 o 
   2   8  13        2.90        3.34      1.31 o 
   3   8  13       47.12       45.51      2.51 o 
   4   8  13      114.87      132.14      5.23 o 
   0   9  13       17.53       20.30      3.34 o 
   1   9  13       10.70       13.22      2.03 o 
   2   9  13      121.66      137.55      4.65 o 
   3   9  13       11.84       11.70      1.90 o 
   0  10  13       10.94        8.98      3.87 o 
   1  10  13        2.50        4.65      3.21 o 
   2  10  13       18.13       15.49      2.89 o 
   0   0  14        2.55        2.68      1.34 o 
   1   0  14        1.35        0.78      0.97 o 
   2   0  14        1.18        2.12      1.83 o 
   3   0  14        1.40       -0.45      1.80 o 
   4   0  14        1.62        1.82      1.16 o 
   5   0  14        0.29        0.74      2.34 o 
   6   0  14        1.03       -0.06      2.37 o 
   0   1  14        8.61        7.58      1.28 o 
   1   1  14        0.80        2.29      1.11 o 
   2   1  14        1.23        3.68      1.78 o 
   3   1  14        0.01        0.19      0.80 o 
   4   1  14        4.76        5.35      1.23 o 
   5   1  14        0.71        4.03      4.03 o 
   6   1  14        9.77        6.45      2.73 o 
   0   2  14       25.47       25.51      2.42 o 
   1   2  14       13.88       17.68      1.65 o 
   2   2  14       10.42       11.54      1.60 o 
   3   2  14       22.00       21.00      1.61 o 
   4   2  14       13.67       15.62      2.58 o 
   5   2  14        0.42       -0.81      1.44 o 
   6   2  14        2.73        0.94      1.92 o 
   0   3  14        6.82        7.68      1.61 o 
   1   3  14       55.38       59.96      2.81 o 
   2   3  14       37.46       30.72      2.70 o 
   3   3  14       22.59       20.48      1.47 o 
   4   3  14        0.79        0.86      1.28 o 
   5   3  14       30.30       26.20      3.23 o 
   6   3  14        2.07        4.10      2.18 o 
   0   4  14       18.45       26.25      2.34 o 
   1   4  14       39.48       35.39      2.61 o 
   2   4  14        1.08        3.26      1.35 o 
   3   4  14       70.37       77.08      2.96 o 
   4   4  14        1.19        2.40      1.09 o 
   5   4  14       33.46       31.57      3.97 o 
   6   4  14        0.86       -0.85      1.53 o 
   0   5  14        2.30        3.66      1.40 o 
   1   5  14       12.75       13.94      1.81 o 
   2   5  14        5.67        3.26      1.83 o 
   3   5  14       20.78       18.66      1.59 o 
   4   5  14        2.14        0.04      0.94 o 
   5   5  14       14.62       17.01      3.80 o 
   0   6  14        7.63        6.24      1.40 o 
   1   6  14       30.36       29.71      2.55 o 
   2   6  14       16.30       13.51      2.02 o 
   3   6  14       26.99       27.63      2.79 o 
   4   6  14       20.53       25.88      2.00 o 
   5   6  14        8.39        3.93      1.89 o 
   0   7  14       31.88       33.34      2.63 o 
   1   7  14      117.24      123.53      6.45 o 
   2   7  14       19.75       17.24      2.11 o 
   3   7  14       14.14       14.17      1.74 o 
   4   7  14       35.00       38.01      4.72 o 
   0   8  14      147.79      141.32     10.09 o 
   1   8  14       28.65       32.43      3.90 o 
   2   8  14       66.67       69.90      3.64 o 
   3   8  14       65.04       63.67      5.06 o 
   0   9  14      116.41      127.91     16.56 o 
   1   9  14        1.90        4.17      1.57 o 
   2   9  14      180.44      202.91      7.25 o 
   1   0  15       61.56       69.09      5.94 o 
   2   0  15        0.05       -1.89      1.89 o 
   3   0  15       55.87       57.98      4.85 o 
   4   0  15       27.56       26.96      4.57 o 
   5   0  15        0.34        0.94      2.01 o 
   6   0  15        0.67       -1.30      2.28 o 
   0   1  15        3.06        3.88      1.27 o 
   1   1  15      141.08      156.73      4.37 o 
   2   1  15        7.55        7.01      1.74 o 
   3   1  15       33.72       37.92      4.15 o 
   4   1  15        1.89        4.72      3.01 o 
   5   1  15       45.89       48.39      6.73 o 
   6   1  15       17.13       12.53      2.95 o 
   0   2  15        3.37        5.01      2.18 o 
   1   2  15       89.25       95.29      3.52 o 
   2   2  15       21.74       16.44      2.60 o 
   3   2  15       93.56       98.96      3.45 o 
   4   2  15       15.04       18.29      2.75 o 
   5   2  15       13.50        7.86      2.12 o 
   6   2  15        1.94        0.39      1.80 o 
   0   3  15       77.47       84.71      3.89 o 
   1   3  15       15.56       17.10      2.03 o 
   2   3  15       36.00       29.67      2.79 o 
   3   3  15       19.17       22.37      2.31 o 
   4   3  15       14.44       17.39      3.66 o 
   5   3  15       27.62       31.13      3.17 o 
   0   4  15       46.01       49.54      4.02 o 
   1   4  15       23.50       26.52      2.41 o 
   2   4  15       71.30       73.78      8.96 o 
   3   4  15        6.88        6.60      1.14 o 
   4   4  15       44.19       45.04      3.38 o 
   5   4  15       33.90       37.72      5.15 o 
   0   5  15       92.07      113.07      3.94 o 
   1   5  15       53.47       54.38      5.05 o 
   2   5  15       18.60       18.02      2.10 o 
   3   5  15       33.16       36.47      3.18 o 
   4   5  15       40.14       43.33      3.71 o 
   5   5  15       25.31       19.87      7.69 o 
   0   6  15       54.64       61.36      3.15 o 
   1   6  15       26.72       31.78      2.63 o 
   2   6  15       80.48       86.26      3.71 o 
   3   6  15       97.11      102.13      3.86 o 
   4   6  15       68.26       73.25      3.21 o 
   0   7  15       94.16       88.78      5.53 o 
   1   7  15       33.64       34.86      4.03 o 
   2   7  15       96.87      106.27      7.79 o 
   3   7  15       41.58       39.21      2.95 o 
   0   8  15       19.31       16.54      3.32 o 
   1   8  15       42.59       45.32      3.38 o 
   2   8  15       57.91       54.19      7.68 o 
   0   0  16       15.78       26.78      4.72 o 
   1   0  16       26.68       23.80      4.34 o 
   2   0  16        0.12        4.77      2.67 o 
   3   0  16      126.15      127.28      4.67 o 
   4   0  16       12.13       25.33     13.68 o 
   5   0  16       14.94       12.27      3.85 o 
   0   1  16        2.32        3.21      1.30 o 
   1   1  16       37.29       34.80      9.29 o 
   2   1  16       17.25       12.53      2.55 o 
   3   1  16       16.43       14.90      1.93 o 
   4   1  16        0.16        1.96      1.88 o 
   5   1  16       32.63       31.96      3.91 o 
   0   2  16        6.86       12.00      2.60 o 
   1   2  16        8.45        9.31      1.59 o 
   2   2  16        1.25        0.56      2.29 o 
   3   2  16       11.31       14.55      1.63 o 
   4   2  16        7.66       12.04      2.04 o 
   5   2  16        4.96       10.37      6.14 o 
   0   3  16        1.28        5.35      1.50 o 
   1   3  16       28.44       26.55      2.84 o 
   2   3  16        4.52        3.88      1.99 o 
   3   3  16       17.43       19.93      1.91 o 
   4   3  16        5.21        4.99      1.92 o 
   0   4  16       72.86       86.38      4.07 o 
   1   4  16       16.94       16.21      2.03 o 
   2   4  16       11.53       10.71      1.82 o 
   3   4  16        0.56        0.85      1.36 o 
   4   4  16       54.98       58.12      8.33 o 
   0   5  16       38.41       41.67      3.60 o 
   1   5  16       97.56      106.81      4.11 o 
   2   5  16      165.64      187.75      5.99 o 
   3   5  16       50.26       59.20      5.03 o 
   0   6  16      167.09      190.65      6.31 o 
   1   6  16      167.79      191.10      7.53 o 
   2   6  16       44.16       48.61      6.42 o 
   3   6  16       80.88       79.35      6.65 o 
   0   7  16       30.20       25.72      5.44 o 
   1   7  16       56.36       52.99      4.17 o 
   1   0  17      130.36      153.98      9.07 o 
   2   0  17       19.62       25.27      4.78 o 
   3   0  17        2.24        3.86      1.71 o 
   4   0  17       73.42       70.16      8.13 o 
   0   1  17       28.49       28.94      3.49 o 
   1   1  17       25.16       26.31      3.31 o 
   2   1  17       18.18       15.87      2.42 o 
   3   1  17       59.50       62.36      5.60 o 
   4   1  17        5.54        4.19      2.95 o 
   0   2  17        5.94        7.48      1.75 o 
   1   2  17       12.07       13.97      2.51 o 
   2   2  17       13.20       16.45      3.45 o 
   3   2  17       14.35       14.01      3.12 o 
   0   3  17        4.57        7.26      2.72 o 
   1   3  17       29.17       30.73      2.99 o 
   2   3  17       14.83       17.28      3.39 o 
   3   3  17       64.24       73.63      7.17 o 
   0   4  17       23.56       32.81      3.92 o 
   1   4  17       92.51      106.75      4.99 o 
   2   4  17        3.30        5.09      4.67 o 
   0   5  17        7.84        8.51      3.79 o 
   1   5  17       68.38       66.74      4.51 o 
   0   0  18       28.49       34.42      5.40 o 
   2   0  18        8.84        8.33      3.44 o 
   1   1  18       31.72       37.00      5.88 o 
   2   1  18       10.40        8.62      3.40 o 
   1   2  18       62.75       74.05      7.27 o 
   0   3  18        0.06        5.82      2.66 o 
                                                 
